# Supplementary material for: PRRSV-Vaccinated, Seronegative Sows and Maternally Derived Antibodies (I): Impact on PRRSV-1 Challenge Outcomes in Piglets
Source: Vaccines (Basel). 2023 Nov 23;11(12):1745. doi: 10.3390/vaccines11121745 (PMC10748110; doi:10.3390/vaccines11121745)
Supplement: Supplementary file 1 [file vaccines-11-01745-s001.zip]

Archive with 1 entries (1 files):
- vaccines-2725821-supplementary.pdf
